# Supplementary material for: Characterization, Stability, and Bioaccessibility of Betalain and Phenolic Compounds from Opuntia stricta var. Dillenii Fruits and Products of Their Industrialization
Source: Foods. 2021 Jul 9;10(7):1593. doi: 10.3390/foods10071593 (PMC8307708; doi:10.3390/foods10071593)
Supplement: Supplementary file 1 [file foods-10-01593-s001.zip]

Archive with 1 entries (1 files):
- foods-1290788-supplementary.pdf
